# Supplementary material for: Molecular and morphological differentiation between two Miocene-divergent lineages of Amazonian shrimps, with the description of a new species (Decapoda, Palaemonidae, Palaemon)
Source: Zookeys. 2014 Nov 25;(457):79–108. doi: 10.3897/zookeys.457.6771 (PMC4283366; doi:10.3897/zookeys.457.6771)
Supplement: XML Treatment for Palaemon carteri [file zookeys.457.6771-treatment1.xml]

<!DOCTYPE tp:taxon-treatment
  PUBLIC "-//TaxonX//DTD Taxonomic Treatment Publishing DTD v0 20100105//EN" "tax-treatment-NSO.dtd">
<tp:taxon-treatment xmlns:tp="http://www.plazi.org/taxpub"><tp:treatment-meta><kwd-group><label>Taxon classification</label><kwd><named-content content-type="kingdom">Animalia</named-content></kwd><kwd><named-content content-type="order">Decapoda</named-content></kwd><kwd><named-content content-type="family">Palaemonidae</named-content></kwd></kwd-group><mixed-citation publication-type="journal"><person-group><name><surname>Carvalho</surname><given-names>Fabrício Lopes</given-names></name><name><surname>Magalhães</surname><given-names>Célio</given-names></name><name><surname>Mantelatto</surname><given-names>Fernando Luis</given-names></name></person-group><article-title>Molecular and morphological differentiation between two Miocene-divergent lineages of Amazonian shrimps, with the description of a new species (<tp:taxon-name><tp:taxon-name-part taxon-name-part-type="order">Decapoda</tp:taxon-name-part></tp:taxon-name>, <tp:taxon-name><tp:taxon-name-part taxon-name-part-type="family">Palaemonidae</tp:taxon-name-part></tp:taxon-name>, <italic><tp:taxon-name><tp:taxon-name-part taxon-name-part-type="genus">Palaemon</tp:taxon-name-part></tp:taxon-name></italic>)</article-title><source>Zookeys</source><day>25</day><month>11</month><year>2014</year><volume>2014</volume><issue>457</issue><fpage>79</fpage><lpage>108</lpage><pub-id pub-id-type="doi">10.3897/zookeys.457.6771</pub-id></mixed-citation></tp:treatment-meta><tp:nomenclature><tp:taxon-name>
                        <tp:taxon-name-part taxon-name-part-type="genus">Palaemon</tp:taxon-name-part>
                        <tp:taxon-name-part taxon-name-part-type="species">carteri</tp:taxon-name-part>
                    </tp:taxon-name><tp:taxon-authority>(Gordon, 1935)</tp:taxon-authority><xref ref-type="fig" rid="F5">Figures 5a</xref><xref ref-type="fig" rid="F6">and 6a</xref><tp:nomenclature-citation-list><tp:nomenclature-citation><tp:taxon-name><tp:taxon-name-part taxon-name-part-type="genus">Palaemonetes</tp:taxon-name-part> <tp:taxon-name-part taxon-name-part-type="species">carteri</tp:taxon-name-part></tp:taxon-name><comment> Gordon, 1935: 324, fig. 12;–<xref ref-type="bibr" rid="B18">Holthuis 1948</xref>: 113;–<xref ref-type="bibr" rid="B20">Holthuis 1950b</xref>: 32;–<xref ref-type="bibr" rid="B24">Holthuis 1966</xref>: 6 [part, spec. from Rio Tapajós];–<xref ref-type="bibr" rid="B58">Rodríguez 1980</xref>: 126;–<xref ref-type="bibr" rid="B59">Rodríguez 1981</xref>: 47 [in list];–<xref ref-type="bibr" rid="B60">Rodríguez 1982</xref>: 390;–<xref ref-type="bibr" rid="B4">Coelho and Ramos-Porto 1985</xref>: 408 [in table];–<xref ref-type="bibr" rid="B25">Holthuis 1993</xref>: 8;–<xref ref-type="bibr" rid="B9">Delgado et al. 1997</xref>: 16 [in list];–<xref ref-type="bibr" rid="B57">Ramos-Porto and Coelho 1998</xref>: 337 [in list];–<xref ref-type="bibr" rid="B2">Barros and Pimentel 2001</xref>: 20 [in list];–<xref ref-type="bibr" rid="B70">Vieira 2003</xref>: 61;–<xref ref-type="bibr" rid="B44">Magalhães and Pereira 2007</xref>: 9, 10, 12 [in list]; <xref ref-type="bibr" rid="B49">Mora-Day et al. 2009</xref>: 196 [in list];–<xref ref-type="bibr" rid="B52">Pereira et al. 2010a</xref>: 606 [in list];–<xref ref-type="bibr" rid="B53">Pereira et al. 2010b</xref>: 84 [in list];–<xref ref-type="bibr" rid="B55">Pileggi et al. 2013</xref>: 569 [part, material from Amapá and Bragança; ? material from rio Tapajós basin].</comment></tp:nomenclature-citation><tp:nomenclature-citation><tp:taxon-name><tp:taxon-name-part taxon-name-part-type="genus">Palaemonetes</tp:taxon-name-part> (<tp:taxon-name-part taxon-name-part-type="subgenus">Palaemonetes</tp:taxon-name-part>) <tp:taxon-name-part taxon-name-part-type="species">carteri</tp:taxon-name-part></tp:taxon-name><comment>–<xref ref-type="bibr" rid="B21">Holthuis 1950c</xref>: 10 [in list];–<xref ref-type="bibr" rid="B22">Holthuis 1952</xref>: 218, pl. 52, figs c-o, pl. 53, figs a–c;–<xref ref-type="bibr" rid="B23">Holthuis 1959</xref>: 81, text-fig. 9;–<xref ref-type="bibr" rid="B30">Kensley and Walker  1982</xref>: 11 [part, ? spec. from Rio Curua Una];–<xref ref-type="bibr" rid="B33">López and Pereira 1996</xref>: 54, fig. 8;–<xref ref-type="bibr" rid="B34">López and Pereira 1998</xref>: 77 [in list]; <xref ref-type="bibr" rid="B48">Melo 2003</xref>: 382 [part, not Amazonas].</comment></tp:nomenclature-citation></tp:nomenclature-citation-list></tp:nomenclature><tp:treatment-sec sec-type="Holotype"><title>Holotype.</title><p>Guyana, upper Cuyuni River, ♂, col. GS Carter (NHM 1935.5.20.19).</p></tp:treatment-sec><tp:treatment-sec sec-type="Paratypes"><title>Paratypes.</title><p>Karow Creek, 2 m NE of Penal Settlement, Mazaruni, 1 ♂; River Cuyuni, 1♀ov; Forest Swamp, upper Cuyuni, 1♂; same data as holotype, 7♂ 3♀ 1♀ov 1 juvenile (NHM 1935.5.20.20-29).</p></tp:treatment-sec><tp:treatment-sec sec-type="Other material"><title>Other material.</title><p><bold><italic>Suriname</italic>.</bold> <italic>Nickerie</italic>. Lower Naui Kreek, Southern Niew, 10♂ 10♀, col. DC Geijskes, 18 March 1971 (INPA 176). <bold><italic>Brazil</italic>.</bold> <italic>Amapá</italic>. Floresta Nacional do Amapá, igarapé Japim, 5♂ 5♀, col. CRM Santos and JEM Nanzelor, 27 October 2009 (MPEG 1108); Porto Grande, Floresta Nacional do Amapá, tributary of rio Araguari, 1♂ 4♀, col. CRM Santos, 28 October 2009 (CCDB 2755); Macapá, stream in the home of Sr. Marcondes, 1♂ 4♀ov, col. J Cunha, 6 March 2005 (MZUSP 17676). <italic>Pará</italic>. Barcarena, Vila do Conde, 5♂ 2♀ 3♀ov, col. B Mascarenhas, 23 March 2002 (MPEG 739); Belém, Mocambo, 5♂ 5♀ov, col. FR Pimentel and R Maia, January 9 1998 (MPEG 528); Belém, Mocambo, Reserva Mocambo, 4♂ 6♀, col. FR Pimentel and J Dias, 18 June 1999 (MPEG 628); Bragança, Jequeri, Sítio Anacuã, 7♂ 9♀, 23 October 2002 (MPEG 787); Ilha do Marajó, cachoeira do Arari, 1♀, col. J Cunha and J Zuanon, 16 May 2008 (MZUSP 22753); Castanhal, 1♀ov, col. FL Carvalho et al., 14 December 2012 (CCDB 4338); Ilha de Marajó, cachoeira do Arari, rio Arari, igarapé Popudas, 1♂ 1♀, col. J Cunha and J Zuanon, 17 May 2006 (MZUSP 23224); Laranjal do Jari, igarapé Arapiranga, 2♀ 1♀ov, col. Moreira et al., 25 March 2008 (MZUSP 23225); Melgaço, Floresta Nacional de Caxiuanã, 5♂ 4♀, 8 November 1999 (MPEG 717); Santa Maria do Pará, 3 juveniles, col. FL Carvalho et al., 15 December 2012 (CCDB 4339); Tucuruí, rio Tocantins basin, igarapé Santos, 2♀, col. W Zuink and LCF Alvarenga, 16 September 1984 (MNRJ 23382).</p></tp:treatment-sec><tp:treatment-sec sec-type="Diagnosis"><title>Diagnosis.</title><p>Mandibular palp absent. Rostrum slender, curved upward, reaching or just overreaching the tip of the scaphocerite; dorsal margin with 6 to 10 teeth; ventral margin with 3 to 7 teeth, usually 4 or more. Projection of the anterolateral margin of the first antennular segment overreaching the middle of the second segment, but not reaching, sometimes almost reaching, the dorsal distal margin of the second segment; anterolateral spine of the first antennular segment usually reaches the middle of the projection of the anterolateral margin. Appendix masculina up to 1.1 the length of the appendix interna, measured from their junction. Telson carrying 2 plumose setae between the inner distal stout setae; inner distal stout setae overreaching the distal tip of the telson.</p></tp:treatment-sec><tp:treatment-sec sec-type="Geographic distribution"><title>Geographic distribution.</title><p>Venezuela (Amazonas, Bolívar, Delta Amacuro, Monagas), Guyana, Suriname, French Guiana, Brazil (eastern Amazon: Amapá, Pará).</p></tp:treatment-sec><tp:treatment-sec sec-type="Ecological features"><title>Ecological features.</title><p>Usually associated with riparian vegetation, leaf litter and similar microhabitats in lakes, streams and rivers, in areas with low flow. At least in the Amazon river basin, its occurrence is usually associated to clear water river systems.</p></tp:treatment-sec><tp:treatment-sec><!--Section generated to contain objects referenced in tp:taxon-treatment.--><fig id="F5" position="float" orientation="portrait"><label>Figure 5.</label><caption><p>Commonest shape of the antennular peduncle. <italic><tp:taxon-name><tp:taxon-name-part taxon-name-part-type="genus">Palaemon</tp:taxon-name-part> <tp:taxon-name-part taxon-name-part-type="species">carteri</tp:taxon-name-part></tp:taxon-name></italic> (<bold>a</bold> MPEG 787), <italic><tp:taxon-name><tp:taxon-name-part taxon-name-part-type="genus">Palaemon</tp:taxon-name-part> <tp:taxon-name-part taxon-name-part-type="species">ivonicus</tp:taxon-name-part></tp:taxon-name></italic> (<bold>b</bold> INPA 128) and <italic><tp:taxon-name><tp:taxon-name-part taxon-name-part-type="genus">Palaemon</tp:taxon-name-part> <tp:taxon-name-part taxon-name-part-type="species">yuna</tp:taxon-name-part></tp:taxon-name></italic> sp. n. (<bold>c</bold> CCDB 4866).</p></caption><graphic xmlns:xlink="http://www.w3.org/1999/xlink" xlink:href="zookeys-457-079-g005.jpg" position="float" orientation="portrait" xlink:type="simple" id="oo_34544.jpg"/></fig><fig id="F6" position="float" orientation="portrait"><label>Figure 6.</label><caption><p>Commonest shape of the rostrum. <italic><tp:taxon-name><tp:taxon-name-part taxon-name-part-type="genus">Palaemon</tp:taxon-name-part> <tp:taxon-name-part taxon-name-part-type="species">carteri</tp:taxon-name-part></tp:taxon-name></italic> (<bold>a</bold> MPEG 787), <italic><tp:taxon-name><tp:taxon-name-part taxon-name-part-type="genus">Palaemon</tp:taxon-name-part> <tp:taxon-name-part taxon-name-part-type="species">ivonicus</tp:taxon-name-part></tp:taxon-name></italic> (<bold>b</bold> INPA 128) and <italic><tp:taxon-name><tp:taxon-name-part taxon-name-part-type="genus">Palaemon</tp:taxon-name-part> <tp:taxon-name-part taxon-name-part-type="species">yuna</tp:taxon-name-part></tp:taxon-name></italic> sp. n. (<bold>c</bold> CCDB 4866).</p></caption><graphic xmlns:xlink="http://www.w3.org/1999/xlink" xlink:href="zookeys-457-079-g006.jpg" position="float" orientation="portrait" xlink:type="simple" id="oo_34545.jpg"/></fig></tp:treatment-sec><ref-list><ref id="B18"><mixed-citation xmlns:xlink="http://www.w3.org/1999/xlink" xlink:type="simple"><person-group><name name-style="western"><surname>Holthuis</surname><given-names>LB</given-names></name></person-group> (<year>1948</year>) <article-title>Notes on some <tp:taxon-name><tp:taxon-name-part taxon-name-part-type="subphylum">Crustacea</tp:taxon-name-part></tp:taxon-name> <tp:taxon-name><tp:taxon-name-part taxon-name-part-type="order">Decapoda</tp:taxon-name-part></tp:taxon-name> <tp:taxon-name><tp:taxon-name-part taxon-name-part-type="suborder">Natantia</tp:taxon-name-part></tp:taxon-name> from Surinam.</article-title><source>Proceedings of the Koninklijke Nederlandse Akademie van Wetenschappen</source><volume>51</volume>: <fpage>1104</fpage>–<lpage>1113</lpage>, figs 1–27.</mixed-citation></ref><ref id="B20"><mixed-citation xmlns:xlink="http://www.w3.org/1999/xlink" xlink:type="simple"><person-group><name name-style="western"><surname>Holthuis</surname><given-names>LB</given-names></name></person-group> (<year>1950b</year>) <article-title>Scientific results of the Surinam Expedition 1948–1949. Part II. Zoology No. 1 <tp:taxon-name><tp:taxon-name-part taxon-name-part-type="subphylum">Crustacea</tp:taxon-name-part></tp:taxon-name> <tp:taxon-name><tp:taxon-name-part taxon-name-part-type="order">Decapoda</tp:taxon-name-part></tp:taxon-name> Macrura.</article-title><source>Zoologische Mededelingen</source><volume>31</volume>(<issue>3</issue>): <fpage>25</fpage>–<lpage>37</lpage>.</mixed-citation></ref><ref id="B24"><mixed-citation xmlns:xlink="http://www.w3.org/1999/xlink" xlink:type="simple"><person-group><name name-style="western"><surname>Holthuis</surname><given-names>LB</given-names></name></person-group> (<year>1966</year>) <article-title>A collection of freshwater prawns (<tp:taxon-name><tp:taxon-name-part taxon-name-part-type="subphylum">Crustacea</tp:taxon-name-part></tp:taxon-name> <tp:taxon-name><tp:taxon-name-part taxon-name-part-type="order">Decapoda</tp:taxon-name-part></tp:taxon-name>, <tp:taxon-name><tp:taxon-name-part taxon-name-part-type="family">Palaemonidae</tp:taxon-name-part></tp:taxon-name>) from Amazonia, Brazil, collected by Dr. G. Marlier.</article-title><source>Bulletin de l'Institut Royal des Sciences Naturelles de Belgique</source><volume>42</volume>: <fpage>1</fpage>–<lpage>11</lpage>.</mixed-citation></ref><ref id="B58"><mixed-citation xmlns:xlink="http://www.w3.org/1999/xlink" xlink:type="simple"><person-group><name name-style="western"><surname>Rodríguez</surname><given-names>G</given-names></name></person-group> (<year>1980</year>) <source>Crustaceos Decapodos de Venezuela.</source><publisher-name>IVIC</publisher-name>, <publisher-loc>Caracas</publisher-loc>, <size units="page">494 pp</size>.</mixed-citation></ref><ref id="B59"><mixed-citation xmlns:xlink="http://www.w3.org/1999/xlink" xlink:type="simple"><person-group><name name-style="western"><surname>Rodríguez</surname><given-names>G</given-names></name></person-group> (<year>1981</year>) <article-title><tp:taxon-name><tp:taxon-name-part taxon-name-part-type="order">Decapoda</tp:taxon-name-part></tp:taxon-name>.</article-title> In: <person-group><name name-style="western"><surname>Hurlbert</surname><given-names>SH</given-names></name><name name-style="western"><surname>Rodríguez</surname><given-names>G</given-names></name><name name-style="western"><surname>Santos</surname><given-names>ND</given-names></name></person-group> (<role>Eds</role>) <source>Aquatic Biota of Tropical South America, Part 1: <tp:taxon-name><tp:taxon-name-part taxon-name-part-type="phylum">Arthropoda</tp:taxon-name-part></tp:taxon-name></source>. <publisher-name>San Diego State University</publisher-name>, <publisher-loc>San Diego</publisher-loc>, <fpage>41</fpage>–<lpage>51</lpage>.</mixed-citation></ref><ref id="B60"><mixed-citation xmlns:xlink="http://www.w3.org/1999/xlink" xlink:type="simple"><person-group><name name-style="western"><surname>Rodríguez</surname><given-names>G</given-names></name></person-group> (<year>1982</year>) <article-title>Fresh-water shrimps (<tp:taxon-name><tp:taxon-name-part taxon-name-part-type="subphylum">Crustacea</tp:taxon-name-part></tp:taxon-name>, <tp:taxon-name><tp:taxon-name-part taxon-name-part-type="order">Decapoda</tp:taxon-name-part></tp:taxon-name>, <tp:taxon-name><tp:taxon-name-part taxon-name-part-type="suborder">Natantia</tp:taxon-name-part></tp:taxon-name>) of the Orinoco basin and the Venezuelan Guayana.</article-title><source>Journal of Crustacean Biology</source><volume>2</volume>(<issue>3</issue>): <fpage>378</fpage>–<lpage>391</lpage>. doi: <ext-link ext-link-type="doi" xlink:href="10.2307/1548054" xlink:type="simple">10.2307/1548054</ext-link></mixed-citation></ref><ref id="B4"><mixed-citation xmlns:xlink="http://www.w3.org/1999/xlink" xlink:type="simple"><person-group><name name-style="western"><surname>Coelho</surname><given-names>PA</given-names></name><name name-style="western"><surname>Ramos-Porto</surname><given-names>M</given-names></name></person-group> (<year>1985</year>) <article-title>Camarões de água doce do Brasil: distribuição geográfica.</article-title><source>Revista Brasileira de Zoologia</source><volume>2</volume>(<issue>6</issue>): <fpage>405</fpage>–<lpage>410</lpage>. doi: <ext-link ext-link-type="doi" xlink:href="10.1590/S0101-81751984000200014" xlink:type="simple">10.1590/S0101-81751984000200014</ext-link></mixed-citation></ref><ref id="B25"><mixed-citation xmlns:xlink="http://www.w3.org/1999/xlink" xlink:type="simple"><person-group><name name-style="western"><surname>Holthuis</surname><given-names>LB</given-names></name></person-group> (<year>1993</year>) <article-title>The decapod <tp:taxon-name><tp:taxon-name-part taxon-name-part-type="subphylum">Crustacea</tp:taxon-name-part></tp:taxon-name> of Brokopondo Lake, Suriname.</article-title><source>Nauplius</source><volume>1</volume>: <fpage>1</fpage>–<lpage>12</lpage>.</mixed-citation></ref><ref id="B9"><mixed-citation xmlns:xlink="http://www.w3.org/1999/xlink" xlink:type="simple"><person-group><name name-style="western"><surname>Delgado</surname><given-names>JG</given-names></name><name name-style="western"><surname>Severeyn</surname><given-names>HJ</given-names></name><name name-style="western"><surname>Godoy</surname><given-names>AR</given-names></name><name name-style="western"><surname>Reverol</surname><given-names>YM</given-names></name><name name-style="western"><surname>Ewald</surname><given-names>JJ</given-names></name></person-group> (<year>1997</year>) <article-title>Camarones dulceacuícolas y estuarinos de Venezuela (<tp:taxon-name><tp:taxon-name-part taxon-name-part-type="family">Atyidae</tp:taxon-name-part></tp:taxon-name>, <tp:taxon-name><tp:taxon-name-part taxon-name-part-type="family">Palaemonidae</tp:taxon-name-part></tp:taxon-name>): nuevos registros para los estados Zulia y Falcón.</article-title><source>Boletín del Centro de Investigaciones Biológicas</source><volume>31</volume>(<issue>1</issue>): <fpage>11</fpage>–<lpage>32</lpage>.</mixed-citation></ref><ref id="B57"><mixed-citation xmlns:xlink="http://www.w3.org/1999/xlink" xlink:type="simple"><person-group><name name-style="western"><surname>Ramos-Porto</surname><given-names>M</given-names></name><name name-style="western"><surname>Coelho</surname><given-names>PA</given-names></name></person-group> (<year>1998</year>) <article-title><tp:taxon-name><tp:taxon-name-part taxon-name-part-type="class">Malacostraca</tp:taxon-name-part></tp:taxon-name>. <tp:taxon-name><tp:taxon-name-part taxon-name-part-type="superorder">Eucarida</tp:taxon-name-part></tp:taxon-name>. <tp:taxon-name><tp:taxon-name-part taxon-name-part-type="infraorder">Caridea</tp:taxon-name-part></tp:taxon-name> (<tp:taxon-name><tp:taxon-name-part taxon-name-part-type="superfamily">Alpheoidea</tp:taxon-name-part></tp:taxon-name> excluded).</article-title> In: <person-group><name name-style="western"><surname>Young</surname><given-names>PS</given-names></name></person-group> (<role>Ed.</role>) <source>Catalogue of <tp:taxon-name><tp:taxon-name-part taxon-name-part-type="subphylum">Crustacea</tp:taxon-name-part></tp:taxon-name> of Brazil</source>. <publisher-name>Museu Nacional</publisher-name>, <publisher-loc>Rio de Janeiro</publisher-loc>, <fpage>325</fpage>–<lpage>350</lpage>.</mixed-citation></ref><ref id="B2"><mixed-citation xmlns:xlink="http://www.w3.org/1999/xlink" xlink:type="simple"><person-group><name name-style="western"><surname>Barros</surname><given-names>MP</given-names></name><name name-style="western"><surname>Pimentel</surname><given-names>FR</given-names></name></person-group> (<year>2001</year>) <article-title><tp:taxon-name><tp:taxon-name-part taxon-name-part-type="order">Decapoda</tp:taxon-name-part></tp:taxon-name> (Crustácea) do estado do Para, Brasil: lista preliminar das espécies.</article-title><source>Boletim do Museu Paraense Emílio Goeldi Boletim do Museu Paraense Emílio Goeldi</source>, <series>série Zoologia</series><volume>17</volume>: <fpage>15</fpage>–<lpage>41</lpage>.</mixed-citation></ref><ref id="B70"><mixed-citation xmlns:xlink="http://www.w3.org/1999/xlink" xlink:type="simple"><person-group><name name-style="western"><surname>Vieira</surname><given-names>IM</given-names></name></person-group> (<year>2003</year>) <article-title>Diversidade de crustáceos das ressacas da Lagoa dos Índios, Tacacá e APA do Curiaú.</article-title> In: <person-group><name name-style="western"><surname>Takiyama</surname><given-names>LR</given-names></name><name name-style="western"><surname>Silva</surname><given-names>AQ</given-names></name></person-group> (<role>orgs</role>) <source>Diagnóstico das Ressacas do Estado do Amapá: Bacias do Igarapé da Fortaleza e Rio Curiaú</source>. <publisher-name>CPAQ/IEPA, DGEO/SEMA</publisher-name>, <publisher-loc>Macapá</publisher-loc>, <fpage>53</fpage>–<lpage>62</lpage>.</mixed-citation></ref><ref id="B44"><mixed-citation xmlns:xlink="http://www.w3.org/1999/xlink" xlink:type="simple"><person-group><name name-style="western"><surname>Magalhães</surname><given-names>C</given-names></name><name name-style="western"><surname>Pereira</surname><given-names>G</given-names></name></person-group> (<year>2007</year>) <article-title>Assessment of the decapod crustacean diversity in the Guayana Shield region aiming at conservation decisions.</article-title><source>Biota Neotropica</source><volume>7</volume>: <fpage>111</fpage>–<lpage>124</lpage>. doi: <ext-link ext-link-type="doi" xlink:href="10.1590/S1676-06032007000200013" xlink:type="simple">10.1590/S1676-06032007000200013</ext-link></mixed-citation></ref><ref id="B49"><mixed-citation xmlns:xlink="http://www.w3.org/1999/xlink" xlink:type="simple"><person-group><name name-style="western"><surname>Mora-Day</surname><given-names>J</given-names></name><name name-style="western"><surname>Magalhães</surname><given-names>C</given-names></name><name name-style="western"><surname>El Souki</surname><given-names>M</given-names></name><name name-style="western"><surname>Blanco-Belmonte</surname><given-names>L</given-names></name></person-group> (<year>2009</year>) <article-title>Apêndice 6. Lista sistemática de los macroinvertebrados colectados durante el RAP Alto Cuyuni 2008, Estado Bolívar, Venezuela.</article-title> In: <person-group><name name-style="western"><surname>Lasso</surname><given-names>CA</given-names></name><name name-style="western"><surname>Señaris</surname><given-names>JC</given-names></name><name name-style="western"><surname>Rial</surname><given-names>A</given-names></name><name name-style="western"><surname>Flores</surname><given-names>AL</given-names></name></person-group> (<role>Eds</role>) <source>Evaluación Rápida de la Biodiversidad de los Ecosistemas Acuáticos de la Cuenca Alta del Río Cuyuní, Guayana Venezolana</source>. <publisher-name>Conservation International</publisher-name>, <publisher-loc>Arlington</publisher-loc>, <fpage>196</fpage>–<lpage>197</lpage>.</mixed-citation></ref><ref id="B52"><mixed-citation xmlns:xlink="http://www.w3.org/1999/xlink" xlink:type="simple"><person-group><name name-style="western"><surname>Pereira</surname><given-names>G</given-names></name><name name-style="western"><surname>Lasso</surname><given-names>CA</given-names></name><name name-style="western"><surname>Mora-Day</surname><given-names>J</given-names></name><name name-style="western"><surname>Magalhães</surname><given-names>C</given-names></name></person-group> (<year>2010a</year>) <article-title>Crustáceos decápodos de la Orinoquia Venezolana: biodiversidad, consideraciones biogeográficas y conservación.</article-title> In: <person-group><name name-style="western"><surname>Lasso</surname><given-names>CA</given-names></name><name name-style="western"><surname>Usma</surname><given-names>JS</given-names></name><name name-style="western"><surname>Trujillo</surname><given-names>F</given-names></name><name name-style="western"><surname>Rial</surname><given-names>A</given-names></name></person-group> (<role>Eds</role>) <source>Biodiversidad de la Cuenca del Orinoco: Bases Científicas para la Identificación de Areas Prioritarias para la Conservación y Uso Sostenible de la Biodiversidad</source>. <publisher-name>Instituto de Investigación de Recursos Biológicos Alexander von Humboldt, WWF Colombia, Fundación Omacha, Fundación La Salle and Instituto de Estudios de la Orinoquia (Universidad Nacional de Colombia)</publisher-name>, <publisher-loc>Bogotá</publisher-loc>, <fpage>357</fpage>–<lpage>365</lpage>.</mixed-citation></ref><ref id="B53"><mixed-citation xmlns:xlink="http://www.w3.org/1999/xlink" xlink:type="simple"><person-group><name name-style="western"><surname>Pereira</surname><given-names>G</given-names></name><name name-style="western"><surname>Lasso</surname><given-names>C</given-names></name><name name-style="western"><surname>Mora-Day</surname><given-names>J</given-names></name><name name-style="western"><surname>Magalhães</surname><given-names>C</given-names></name><name name-style="western"><surname>Morales-Betancourt</surname><given-names>M</given-names></name><name name-style="western"><surname>Campos</surname><given-names>M</given-names></name></person-group> (<year>2010b</year>) <article-title>Lista de los crustáceos decápodos de la cuenca del río Orinoco (Colombia-Venezuela).</article-title><source>Biota Colombiana</source><volume>10</volume>(<issue>1-2</issue>): <fpage>75</fpage>–<lpage>87</lpage> [2009].</mixed-citation></ref><ref id="B55"><mixed-citation xmlns:xlink="http://www.w3.org/1999/xlink" xlink:type="simple"><person-group><name name-style="western"><surname>Pileggi</surname><given-names>LG</given-names></name><name name-style="western"><surname>Magalhães</surname><given-names>C</given-names></name><name name-style="western"><surname>Bond-Buckup</surname><given-names>G</given-names></name><name name-style="western"><surname>Mantelatto</surname><given-names>FL</given-names></name></person-group> (<year>2013</year>) <article-title>New records and extension of the known distribution of some freshwater shrimps in Brazil.</article-title><source>Revista Mexicana de Biodiversidad</source><volume>84</volume>: <fpage>563</fpage>–<lpage>574</lpage>. doi: <ext-link ext-link-type="doi" xlink:href="10.7550/rmb.30504" xlink:type="simple">10.7550/rmb.30504</ext-link></mixed-citation></ref><ref id="B21"><mixed-citation xmlns:xlink="http://www.w3.org/1999/xlink" xlink:type="simple"><person-group><name name-style="western"><surname>Holthuis</surname><given-names>LB</given-names></name></person-group> (<year>1950c</year>) <article-title>The <tp:taxon-name><tp:taxon-name-part taxon-name-part-type="order">Decapoda</tp:taxon-name-part></tp:taxon-name> of the Siboga Expedition. Part X. The <tp:taxon-name><tp:taxon-name-part taxon-name-part-type="family">Palaemonidae</tp:taxon-name-part></tp:taxon-name> collected by the Siboga and Snellius Expeditions with remarks on other species. I. Subfamily <tp:taxon-name><tp:taxon-name-part taxon-name-part-type="subfamily">Palaemoninae</tp:taxon-name-part></tp:taxon-name>.</article-title><source>Siboga Expéditie</source><volume>39</volume>(<issue>A9</issue>): <fpage>1</fpage>–<lpage>268</lpage>.</mixed-citation></ref><ref id="B22"><mixed-citation xmlns:xlink="http://www.w3.org/1999/xlink" xlink:type="simple"><person-group><name name-style="western"><surname>Holthuis</surname><given-names>LB</given-names></name></person-group> (<year>1952</year>) <article-title>A general revision of the <tp:taxon-name><tp:taxon-name-part taxon-name-part-type="family">Palaemonidae</tp:taxon-name-part></tp:taxon-name> (<tp:taxon-name><tp:taxon-name-part taxon-name-part-type="subphylum">Crustacea</tp:taxon-name-part></tp:taxon-name>: <tp:taxon-name><tp:taxon-name-part taxon-name-part-type="order">Decapoda</tp:taxon-name-part></tp:taxon-name>: <tp:taxon-name><tp:taxon-name-part taxon-name-part-type="suborder">Natantia</tp:taxon-name-part></tp:taxon-name>) of the Americas, II: The subfamily <tp:taxon-name><tp:taxon-name-part taxon-name-part-type="subfamily">Palaemoninae</tp:taxon-name-part></tp:taxon-name>.</article-title><source>Allan Hancock Foundation Publications</source><volume>12</volume>: <fpage>1</fpage>–<lpage>396</lpage>.</mixed-citation></ref><ref id="B23"><mixed-citation xmlns:xlink="http://www.w3.org/1999/xlink" xlink:type="simple"><person-group><name name-style="western"><surname>Holthuis</surname><given-names>LB</given-names></name></person-group> (<year>1959</year>) <article-title>The <tp:taxon-name><tp:taxon-name-part taxon-name-part-type="subphylum">Crustacea</tp:taxon-name-part></tp:taxon-name> <tp:taxon-name><tp:taxon-name-part taxon-name-part-type="order">Decapoda</tp:taxon-name-part></tp:taxon-name> of Suriname.</article-title><source>Zoologische Verhandelingen</source><volume>44</volume>: <fpage>1</fpage>–<lpage>296</lpage>, pls. 1–15.</mixed-citation></ref><ref id="B30"><mixed-citation xmlns:xlink="http://www.w3.org/1999/xlink" xlink:type="simple"><person-group><name name-style="western"><surname>Kensley</surname><given-names>B</given-names></name><name name-style="western"><surname>Walker</surname><given-names>I</given-names></name></person-group> (<year>1982</year>) <article-title>Palaemonid shrimps from the Amazon basin, Brazil (<tp:taxon-name><tp:taxon-name-part taxon-name-part-type="subphylum">Crustacea</tp:taxon-name-part></tp:taxon-name>: <tp:taxon-name><tp:taxon-name-part taxon-name-part-type="order">Decapoda</tp:taxon-name-part></tp:taxon-name>: <tp:taxon-name><tp:taxon-name-part taxon-name-part-type="suborder">Natantia</tp:taxon-name-part></tp:taxon-name>).</article-title><source>Smithsonian Contributions to Zoology</source><volume>362</volume>: <fpage>1</fpage>–<lpage>28</lpage>.</mixed-citation></ref><ref id="B33"><mixed-citation xmlns:xlink="http://www.w3.org/1999/xlink" xlink:type="simple"><person-group><name name-style="western"><surname>López</surname><given-names>B</given-names></name><name name-style="western"><surname>Pereira</surname><given-names>G</given-names></name></person-group> (<year>1996</year>) <article-title>Inventario de los crustáceos decápodos de las zonas alta y media del delta del Río Orinoco, Venezuela.</article-title><source>Acta Biologica Venezolana</source><volume>16</volume>(<issue>3</issue>): <fpage>45</fpage>–<lpage>64</lpage>.</mixed-citation></ref><ref id="B34"><mixed-citation xmlns:xlink="http://www.w3.org/1999/xlink" xlink:type="simple"><person-group><name name-style="western"><surname>López</surname><given-names>B</given-names></name><name name-style="western"><surname>Pereira</surname><given-names>G</given-names></name></person-group> (<year>1998</year>) <article-title>Actualización del inventario de crustáceos decápodos del Delta del Orinoco.</article-title> In: <person-group><name name-style="western"><surname>López Sánchez</surname><given-names>JL</given-names></name><name name-style="western"><surname>Saavedra Cuadra</surname><given-names>II</given-names></name><name name-style="western"><surname>Dubois Martínez</surname><given-names>M</given-names></name></person-group> (<role>Eds</role>) <source>El Río Orinoco. Aprovechamiento Sustentable</source>. <publisher-name>Universidad Central de Venezuela</publisher-name>, <publisher-loc>Caracas</publisher-loc>, <fpage>76</fpage>–<lpage>85</lpage>. [<source>Memorias de las Primeras Jornadas Venezolanas de Investigación sobre el Rio Orinoco</source>.]</mixed-citation></ref><ref id="B48"><mixed-citation xmlns:xlink="http://www.w3.org/1999/xlink" xlink:type="simple"><person-group><name name-style="western"><surname>Melo</surname><given-names>GAS</given-names></name></person-group> (<year>2003</year>) <article-title>Famílias <tp:taxon-name><tp:taxon-name-part taxon-name-part-type="family">Atyidae</tp:taxon-name-part></tp:taxon-name>, <tp:taxon-name><tp:taxon-name-part taxon-name-part-type="family">Palaemonidae</tp:taxon-name-part></tp:taxon-name> e <tp:taxon-name><tp:taxon-name-part taxon-name-part-type="family">Sergestidae</tp:taxon-name-part></tp:taxon-name>.</article-title> In: <person-group><name name-style="western"><surname>Melo</surname><given-names>GAS</given-names></name></person-group> (<role>Ed.</role>) <source>Manual de Identificação dos Crustáceos Decápodos de Água Doce Brasileiros</source>. <publisher-name>Editora Loyola</publisher-name>, <publisher-loc>São Paulo</publisher-loc>, <fpage>289</fpage>–<lpage>415</lpage>.</mixed-citation></ref></ref-list></tp:taxon-treatment>
