# Supplementary material for: Molecular and morphological differentiation between two Miocene-divergent lineages of Amazonian shrimps, with the description of a new species (Decapoda, Palaemonidae, Palaemon)
Source: Zookeys. 2014 Nov 25;(457):79–108. doi: 10.3897/zookeys.457.6771 (PMC4283366; doi:10.3897/zookeys.457.6771)
Supplement: XML Treatment for Palaemon ivonicus [file zookeys.457.6771-treatment2.xml]

<!DOCTYPE tp:taxon-treatment
  PUBLIC "-//TaxonX//DTD Taxonomic Treatment Publishing DTD v0 20100105//EN" "tax-treatment-NSO.dtd">
<tp:taxon-treatment xmlns:tp="http://www.plazi.org/taxpub"><tp:treatment-meta><kwd-group><label>Taxon classification</label><kwd><named-content content-type="kingdom">Animalia</named-content></kwd><kwd><named-content content-type="order">Decapoda</named-content></kwd><kwd><named-content content-type="family">Palaemonidae</named-content></kwd></kwd-group><mixed-citation publication-type="journal"><person-group><name><surname>Carvalho</surname><given-names>Fabrício Lopes</given-names></name><name><surname>Magalhães</surname><given-names>Célio</given-names></name><name><surname>Mantelatto</surname><given-names>Fernando Luis</given-names></name></person-group><article-title>Molecular and morphological differentiation between two Miocene-divergent lineages of Amazonian shrimps, with the description of a new species (<tp:taxon-name><tp:taxon-name-part taxon-name-part-type="order">Decapoda</tp:taxon-name-part></tp:taxon-name>, <tp:taxon-name><tp:taxon-name-part taxon-name-part-type="family">Palaemonidae</tp:taxon-name-part></tp:taxon-name>, <italic><tp:taxon-name><tp:taxon-name-part taxon-name-part-type="genus">Palaemon</tp:taxon-name-part></tp:taxon-name></italic>)</article-title><source>Zookeys</source><day>25</day><month>11</month><year>2014</year><volume>2014</volume><issue>457</issue><fpage>79</fpage><lpage>108</lpage><pub-id pub-id-type="doi">10.3897/zookeys.457.6771</pub-id></mixed-citation></tp:treatment-meta><tp:nomenclature><tp:taxon-name>
                        <tp:taxon-name-part taxon-name-part-type="genus">Palaemon</tp:taxon-name-part>
                        <tp:taxon-name-part taxon-name-part-type="species">ivonicus</tp:taxon-name-part>
                    </tp:taxon-name><tp:taxon-authority>(Holthuis, 1950)</tp:taxon-authority><xref ref-type="fig" rid="F5">Figures 5b</xref><xref ref-type="fig" rid="F6">and 6b</xref><!--PageBreak--><!--PageBreak--><tp:nomenclature-citation-list><tp:nomenclature-citation><tp:taxon-name><tp:taxon-name-part taxon-name-part-type="genus">Palaemonetes</tp:taxon-name-part> <tp:taxon-name-part taxon-name-part-type="species">ivonicus</tp:taxon-name-part></tp:taxon-name><comment> Holthuis, 1950a: 98;–<xref ref-type="bibr" rid="B24">Holthuis 1966</xref>: 4, fig. 1;–<xref ref-type="bibr" rid="B59">Rodríguez 1981</xref>: 47 [in list];–<xref ref-type="bibr" rid="B4">Coelho and Ramos-Porto 1985</xref>: 408 [in table];–<xref ref-type="bibr" rid="B56">Ramos-Porto and Coelho 1990</xref>: 99 [part, not Rio Negro, Catagalo];–<xref ref-type="bibr" rid="B32">Kochalka et al. 1996</xref>: 113 [in list];–<xref ref-type="bibr" rid="B57">Ramos-Porto and Coelho 1998</xref>: 337 [in list]; <xref ref-type="bibr" rid="B39">Magalhães 1999</xref>: 36, 85 [in list];–<xref ref-type="bibr" rid="B40">Magalhães 2000</xref>: 59 [in list];–<xref ref-type="bibr" rid="B41">Magalhães 2001</xref>: 70, 133 [in list];–<xref ref-type="bibr" rid="B42">Magalhães 2002</xref>: 1096, figs 5, 6;–<xref ref-type="bibr" rid="B13">García-Dávila and Magalhães 2003</xref>: 675, figs 21–27, 55;–<xref ref-type="bibr" rid="B44">Magalhães and Pereira 2007</xref>: 9, 10, 12 [in list];–<xref ref-type="bibr" rid="B69">Valencia and Campos 2010</xref>: 224, figs 3–4;–<xref ref-type="bibr" rid="B55">Pileggi et al. 2013</xref>: 570.</comment></tp:nomenclature-citation><tp:nomenclature-citation><tp:taxon-name><tp:taxon-name-part taxon-name-part-type="genus">Palaemonetes</tp:taxon-name-part> <tp:taxon-name-part taxon-name-part-type="species">carteri</tp:taxon-name-part></tp:taxon-name><comment>–<xref ref-type="bibr" rid="B24">Holthuis 1966</xref>: 6 [part, ? 2 spec. from Lago Redondo];–<xref ref-type="bibr" rid="B43">Magalhães 2005</xref>: 69, 71 [in list]; <xref ref-type="bibr" rid="B55">Pileggi et al. 2013</xref>: 569 [? part, material from rio Xingu and rio Trombetas].</comment></tp:nomenclature-citation><!--PageBreak--><tp:nomenclature-citation><tp:taxon-name><tp:taxon-name-part taxon-name-part-type="genus">Palaemonetes</tp:taxon-name-part> (<tp:taxon-name-part taxon-name-part-type="subgenus">Palaemonetes</tp:taxon-name-part>) <tp:taxon-name-part taxon-name-part-type="species">ivonicus</tp:taxon-name-part></tp:taxon-name><comment>–<xref ref-type="bibr" rid="B21">Holthuis 1950c</xref>: 10 [in list];–<xref ref-type="bibr" rid="B22">Holthuis 1952</xref>: 222, pl. 53, figs d–h;–<xref ref-type="bibr" rid="B48">Melo 2003</xref>: 382.</comment></tp:nomenclature-citation><tp:nomenclature-citation><tp:taxon-name><tp:taxon-name-part taxon-name-part-type="genus">Palaemonetes</tp:taxon-name-part> (<tp:taxon-name-part taxon-name-part-type="subgenus">Palaemonetes</tp:taxon-name-part>) <tp:taxon-name-part taxon-name-part-type="species">carteri</tp:taxon-name-part></tp:taxon-name><comment>–<xref ref-type="bibr" rid="B30">Kensley and Walker 1982</xref>: 11 [part., ? spec. from Rio Madeira].</comment></tp:nomenclature-citation></tp:nomenclature-citation-list></tp:nomenclature><tp:treatment-sec sec-type="Holotype"><title>Holotype.</title><p>Bolivia, Beni, Ivon, Beni River, ♀ (CL 7.5 mm), col. WM Mann, February 1922 (USNM 85234).</p></tp:treatment-sec><tp:treatment-sec sec-type="Paratype"><title>Paratype.</title><p>same data as holotype, 1♀ (CL 6.6 mm) (USNM 85234).</p></tp:treatment-sec><tp:treatment-sec sec-type="Other material"><title>Other material.</title><!--PageBreak--><p><bold><italic>Brazil</italic>.</bold> <italic>Acre</italic>. Bujari, igarapé Mapinguari, 2♂ 18♀, col. LR Malabarba et al., 8 August 2001 (UFRGS 3179). <italic>Amazonas</italic>. Itacoatiara, canal Irandiba, 3♂, col. GY Hattori, April 2008 (CCDB 2753); Itacoatiara, igarapé Aeroporto, 2♂ 18♀ (CCDB 4725); Itacoatiara, Poranga, 7♂ 23♀ (CCDB 4632); Itacoatiara, 3♂ 15♀ (CCDB 4716); rio Madeira, Borba, 1♂ 9♀ (MNRJ 1078); rio Solimões, igarapé do Xiboreno, 1♂ 1♀, col. FL Carvalho and EA Souza-Carvalho, 28 January 2012 (CCDB 1435); rio Solimões, lago Janauacá, 1♀, col. J Donnath, 18 March 1978 (MZUSP 8183); rio Solimões, lago do Jacaré, 2♀, col. H Reichardt, 29 March 1967 (MZUSP 6405); Tefé, igarapé da Aeronáutica, 12♂ 8♀, col. JO Chaves, 21 March 1979 (INPA 128). <italic>Pará</italic>. Almeirim, rio Arraiolos, pesqueiro São Paulo, 7♂ 5♀, col. J Carvalho Júnior, 26 July 1999 (MPEG 689); Altamira, rio Xingu, 4♀, col. RM Sousa and Dionísio, 18 December 2000 (MPEG 715); Porto de Moz, rio Xingu, 1♂ 1♀ov, col. R Robles et al., 25 September 2013 (CCDB 4867); rio Tapajós, near the rio Cupari’s mouth, downstream Itaiatuba, 1♀, col. C Magalhães and LH Py-Daniel, 27 October 1991 (INPA 1176); Santarém, igarapé do Juá, 2♀, col. LM Sousa and JL Birindelli, 13 November 2006 (MZUSP 28358). <italic>Rondônia</italic>. Rio Guaporé, 1♂ 2♀, col. JC Malta, 25 September 1985 (INPA 326). <italic>Mato Grosso</italic>. Acorizal, 17♂ 6♀, col. Sebastiana, 28 August 1987 (MNRJ 1151); Acorizal, 9♂ 5♀ 4 juveniles, col. Sebastiana (MNRJ 1153); baía do Pio, Pantanal, 5♂ 15 juveniles, col. Sebastiana (MNRJ 1152); Poconé, baía do Pio, 14♂ 33♀ 19 juveniles (INPA 328). <italic>Mato Grosso do Sul</italic>. Rio Negro, córrego Anhumas, 9♂ 11♀, col. C Magalhães et al., 28 August 1998 (CCDB 4667). <bold><italic>Peru</italic>.</bold> <italic>Loreto</italic>. Lago Urcococha, rio Amazonas, 10♂ 5♀, col. C García-Dávila, 10 January 1999 (INPA 883); Quistococha, río Itaya, 12♂ 7♀ov, col. C García-Dávila, 13 July 1998 (INPA 882).</p></tp:treatment-sec><tp:treatment-sec sec-type="Diagnosis"><title>Diagnosis.</title><p>Mandibular palp absent. Rostrum high, straight or slightly curved upward, not overreaching the scaphocerite; dorsal margin with 6 to 10 teeth; ventral margin with 1 to 4 teeth, usually 3 or fewer. Projection of the anterolateral margin of the first antennular segment reaching or overreaching the dorsal distal margin of the second segment; anterolateral spine of the first antennular segment almost reaching or overreaching the first third of the projection of the anterolateral margin. Appendix masculina up to 1.5 the length of the appendix interna, measured from their junction. Telson carrying 2 plumose setae between the inner distal stout setae; inner distal stout setae overreaching the distal tip of the telson.</p></tp:treatment-sec><tp:treatment-sec sec-type="Geographic distribution"><title>Geographic distribution.</title><p>Venezuela? (Delta Amacuro, Monagas), Colombia? (Amazonas, Arauca, Casanare, Guainía, Meta, Vichada), Brazil (Acre, Amazonas, Mato Grosso, Mato Grosso do Sul, Pará), Bolívia (Beni, Cochabamba, Pando), Peru (Loreto, Madre de Díos), Paraguay.</p></tp:treatment-sec><tp:treatment-sec sec-type="Ecological features"><title>Ecological features.</title><p>Usually associated with riparian vegetation, leaf litter and similar microhabitats in lakes, streams and rivers with white or clear water, in areas with low flow. In the western portion of the Amazon river basin it is commonly found in the floodplains of the white water river systems.</p></tp:treatment-sec><tp:treatment-sec><!--Section generated to contain objects referenced in tp:taxon-treatment.--><fig id="F5" position="float" orientation="portrait"><label>Figure 5.</label><caption><p>Commonest shape of the antennular peduncle. <italic><tp:taxon-name><tp:taxon-name-part taxon-name-part-type="genus">Palaemon</tp:taxon-name-part> <tp:taxon-name-part taxon-name-part-type="species">carteri</tp:taxon-name-part></tp:taxon-name></italic> (<bold>a</bold> MPEG 787), <italic><tp:taxon-name><tp:taxon-name-part taxon-name-part-type="genus">Palaemon</tp:taxon-name-part> <tp:taxon-name-part taxon-name-part-type="species">ivonicus</tp:taxon-name-part></tp:taxon-name></italic> (<bold>b</bold> INPA 128) and <italic><tp:taxon-name><tp:taxon-name-part taxon-name-part-type="genus">Palaemon</tp:taxon-name-part> <tp:taxon-name-part taxon-name-part-type="species">yuna</tp:taxon-name-part></tp:taxon-name></italic> sp. n. (<bold>c</bold> CCDB 4866).</p></caption><graphic xmlns:xlink="http://www.w3.org/1999/xlink" xlink:href="zookeys-457-079-g005.jpg" position="float" orientation="portrait" xlink:type="simple" id="oo_34544.jpg"/></fig><fig id="F6" position="float" orientation="portrait"><label>Figure 6.</label><caption><p>Commonest shape of the rostrum. <italic><tp:taxon-name><tp:taxon-name-part taxon-name-part-type="genus">Palaemon</tp:taxon-name-part> <tp:taxon-name-part taxon-name-part-type="species">carteri</tp:taxon-name-part></tp:taxon-name></italic> (<bold>a</bold> MPEG 787), <italic><tp:taxon-name><tp:taxon-name-part taxon-name-part-type="genus">Palaemon</tp:taxon-name-part> <tp:taxon-name-part taxon-name-part-type="species">ivonicus</tp:taxon-name-part></tp:taxon-name></italic> (<bold>b</bold> INPA 128) and <italic><tp:taxon-name><tp:taxon-name-part taxon-name-part-type="genus">Palaemon</tp:taxon-name-part> <tp:taxon-name-part taxon-name-part-type="species">yuna</tp:taxon-name-part></tp:taxon-name></italic> sp. n. (<bold>c</bold> CCDB 4866).</p></caption><graphic xmlns:xlink="http://www.w3.org/1999/xlink" xlink:href="zookeys-457-079-g006.jpg" position="float" orientation="portrait" xlink:type="simple" id="oo_34545.jpg"/></fig></tp:treatment-sec><ref-list><ref id="B24"><mixed-citation xmlns:xlink="http://www.w3.org/1999/xlink" xlink:type="simple"><person-group><name name-style="western"><surname>Holthuis</surname><given-names>LB</given-names></name></person-group> (<year>1966</year>) <article-title>A collection of freshwater prawns (<tp:taxon-name><tp:taxon-name-part taxon-name-part-type="subphylum">Crustacea</tp:taxon-name-part></tp:taxon-name> <tp:taxon-name><tp:taxon-name-part taxon-name-part-type="order">Decapoda</tp:taxon-name-part></tp:taxon-name>, <tp:taxon-name><tp:taxon-name-part taxon-name-part-type="family">Palaemonidae</tp:taxon-name-part></tp:taxon-name>) from Amazonia, Brazil, collected by Dr. G. Marlier.</article-title><source>Bulletin de l'Institut Royal des Sciences Naturelles de Belgique</source><volume>42</volume>: <fpage>1</fpage>–<lpage>11</lpage>.</mixed-citation></ref><ref id="B59"><mixed-citation xmlns:xlink="http://www.w3.org/1999/xlink" xlink:type="simple"><person-group><name name-style="western"><surname>Rodríguez</surname><given-names>G</given-names></name></person-group> (<year>1981</year>) <article-title><tp:taxon-name><tp:taxon-name-part taxon-name-part-type="order">Decapoda</tp:taxon-name-part></tp:taxon-name>.</article-title> In: <person-group><name name-style="western"><surname>Hurlbert</surname><given-names>SH</given-names></name><name name-style="western"><surname>Rodríguez</surname><given-names>G</given-names></name><name name-style="western"><surname>Santos</surname><given-names>ND</given-names></name></person-group> (<role>Eds</role>) <source>Aquatic Biota of Tropical South America, Part 1: <tp:taxon-name><tp:taxon-name-part taxon-name-part-type="phylum">Arthropoda</tp:taxon-name-part></tp:taxon-name></source>. <publisher-name>San Diego State University</publisher-name>, <publisher-loc>San Diego</publisher-loc>, <fpage>41</fpage>–<lpage>51</lpage>.</mixed-citation></ref><ref id="B4"><mixed-citation xmlns:xlink="http://www.w3.org/1999/xlink" xlink:type="simple"><person-group><name name-style="western"><surname>Coelho</surname><given-names>PA</given-names></name><name name-style="western"><surname>Ramos-Porto</surname><given-names>M</given-names></name></person-group> (<year>1985</year>) <article-title>Camarões de água doce do Brasil: distribuição geográfica.</article-title><source>Revista Brasileira de Zoologia</source><volume>2</volume>(<issue>6</issue>): <fpage>405</fpage>–<lpage>410</lpage>. doi: <ext-link ext-link-type="doi" xlink:href="10.1590/S0101-81751984000200014" xlink:type="simple">10.1590/S0101-81751984000200014</ext-link></mixed-citation></ref><ref id="B56"><mixed-citation xmlns:xlink="http://www.w3.org/1999/xlink" xlink:type="simple"><person-group><name name-style="western"><surname>Ramos-Porto</surname><given-names>M</given-names></name><name name-style="western"><surname>Coelho</surname><given-names>PA</given-names></name></person-group> (<year>1990</year>) <article-title>Sinopse dos crustáceos decápodos brasileiros (Família <tp:taxon-name><tp:taxon-name-part taxon-name-part-type="family">Palaemonidae</tp:taxon-name-part></tp:taxon-name>).</article-title><source>Anais da Sociedade Nordestina de Zoologia</source><volume>3</volume>: <fpage>93</fpage>–<lpage>111</lpage>.</mixed-citation></ref><ref id="B32"><mixed-citation xmlns:xlink="http://www.w3.org/1999/xlink" xlink:type="simple"><person-group><name name-style="western"><surname>Kochalka</surname><given-names>JA</given-names></name><name name-style="western"><surname>Torres</surname><given-names>D</given-names></name><name name-style="western"><surname>Garcete</surname><given-names>BR</given-names></name><name name-style="western"><surname>Aguilar</surname><given-names>C</given-names></name><etal> et al.</etal></person-group> (<year>1996</year>) <chapter-title>Lista de invertebrados de Paraguay pertenecientes a las colecciones del Museo Nacional de Historia Natural del Paraguay.</chapter-title> In: <source>Colecciones de Flora y Fauna del Museo Nacional de Historia Natural del Paraguay</source>. <publisher-name>DPNVS, MAG</publisher-name>, <publisher-loc>Asunción</publisher-loc>, <fpage>69</fpage>–<lpage>283</lpage>. </mixed-citation></ref><ref id="B57"><mixed-citation xmlns:xlink="http://www.w3.org/1999/xlink" xlink:type="simple"><person-group><name name-style="western"><surname>Ramos-Porto</surname><given-names>M</given-names></name><name name-style="western"><surname>Coelho</surname><given-names>PA</given-names></name></person-group> (<year>1998</year>) <article-title><tp:taxon-name><tp:taxon-name-part taxon-name-part-type="class">Malacostraca</tp:taxon-name-part></tp:taxon-name>. <tp:taxon-name><tp:taxon-name-part taxon-name-part-type="superorder">Eucarida</tp:taxon-name-part></tp:taxon-name>. <tp:taxon-name><tp:taxon-name-part taxon-name-part-type="infraorder">Caridea</tp:taxon-name-part></tp:taxon-name> (<tp:taxon-name><tp:taxon-name-part taxon-name-part-type="superfamily">Alpheoidea</tp:taxon-name-part></tp:taxon-name> excluded).</article-title> In: <person-group><name name-style="western"><surname>Young</surname><given-names>PS</given-names></name></person-group> (<role>Ed.</role>) <source>Catalogue of <tp:taxon-name><tp:taxon-name-part taxon-name-part-type="subphylum">Crustacea</tp:taxon-name-part></tp:taxon-name> of Brazil</source>. <publisher-name>Museu Nacional</publisher-name>, <publisher-loc>Rio de Janeiro</publisher-loc>, <fpage>325</fpage>–<lpage>350</lpage>.</mixed-citation></ref><ref id="B39"><mixed-citation xmlns:xlink="http://www.w3.org/1999/xlink" xlink:type="simple"><person-group><name name-style="western"><surname>Magalhães</surname><given-names>C</given-names></name></person-group> (<year>1999</year>) <article-title>Diversity and abundance of decapod crustaceans in the rio Tahuamanu and rio Manuripi basins.</article-title> In: <person-group><name name-style="western"><surname>Chernoff</surname><given-names>B</given-names></name><name name-style="western"><surname>Willink</surname><given-names>PW</given-names></name></person-group> (<role>Eds</role>) <issue-title>A Biological Assessment of the Aquatic Ecosystems of the Upper Río Orthon basin, Pando, Bolivia.</issue-title> Appendix 5. <source>Bulletin of Biological Assessment</source><volume>15</volume>. <publisher-name>Conservation International</publisher-name>, <publisher-loc>Washington, D.C.</publisher-loc>, <fpage>35</fpage>–<lpage>38</lpage>.</mixed-citation></ref><ref id="B40"><mixed-citation xmlns:xlink="http://www.w3.org/1999/xlink" xlink:type="simple"><person-group><name name-style="western"><surname>Magalhães</surname><given-names>C</given-names></name></person-group> (<year>2000</year>) <article-title>Diversity and abundance of decapod crustaceans in the Rio Negro basin, Pantanal, Mato Grosso do Sul, Brazil.</article-title> In: <person-group><name name-style="western"><surname>Chernoff</surname><given-names>B</given-names></name><name name-style="western"><surname>Alonso</surname><given-names>LE</given-names></name><name name-style="western"><surname>Montambault</surname><given-names>JR</given-names></name><name name-style="western"><surname>Lourival</surname><given-names>R</given-names></name></person-group> (<role>Eds</role>) <issue-title>A biological Assessment of the Aquatic Eecosystems of the Pantanal, Mato Grosso do Sul, Brazil.</issue-title> Appendix 5. <source>Bulletin of Biological Assessment</source><volume>18</volume>. <publisher-name>Conservation International</publisher-name>, <publisher-loc>Washington, D.C.</publisher-loc>, <fpage>56</fpage>–<lpage>62</lpage>.</mixed-citation></ref><ref id="B41"><mixed-citation xmlns:xlink="http://www.w3.org/1999/xlink" xlink:type="simple"><person-group><name name-style="western"><surname>Magalhães</surname><given-names>C</given-names></name></person-group> (<year>2001</year>) <article-title>Diversity, distribution, and habitats of the macro-invertebrate fauna of the Río Paraguay and Río Apa, Paraguay, with emphasis on decapod crustaceans. (Appendices 10-11).</article-title> In: <person-group><name name-style="western"><surname>Chernoff</surname><given-names>B</given-names></name><name name-style="western"><surname>Willink</surname><given-names>PW</given-names></name><name name-style="western"><surname>Montambault</surname><given-names>JR</given-names></name></person-group> (<role>Eds</role>) <source>A Biological Assessment of the Aquatic Ecosystems of the Río Paraguay Basin, Alto Paraguay, Paraguay</source>. <publisher-name>Conservation International</publisher-name>, <publisher-loc>Washington, D.C.</publisher-loc>, <fpage>68</fpage>–<lpage>72</lpage>.</mixed-citation></ref><ref id="B42"><mixed-citation xmlns:xlink="http://www.w3.org/1999/xlink" xlink:type="simple"><person-group><name name-style="western"><surname>Magalhães</surname><given-names>C</given-names></name></person-group> (<year>2002</year>) <article-title>A rapid assessment of the decapod fauna in the Rio Tahuamanu and Rio Manuripi Basins, with new records of shrimps and crabs for Bolivia (<tp:taxon-name><tp:taxon-name-part taxon-name-part-type="subphylum">Crustacea</tp:taxon-name-part></tp:taxon-name>, <tp:taxon-name><tp:taxon-name-part taxon-name-part-type="order">Decapoda</tp:taxon-name-part></tp:taxon-name>, <tp:taxon-name><tp:taxon-name-part taxon-name-part-type="family">Palaemonidae</tp:taxon-name-part></tp:taxon-name>, <tp:taxon-name><tp:taxon-name-part taxon-name-part-type="family">Sergestidae</tp:taxon-name-part></tp:taxon-name>, <tp:taxon-name><tp:taxon-name-part taxon-name-part-type="family">Trichodactylidae</tp:taxon-name-part></tp:taxon-name>).</article-title><source>Revista Brasileira de Zoologia</source><volume>19</volume>(<issue>4</issue>): <fpage>1091</fpage>–<lpage>1103</lpage>.</mixed-citation></ref><ref id="B13"><mixed-citation xmlns:xlink="http://www.w3.org/1999/xlink" xlink:type="simple"><person-group><name name-style="western"><surname>García-Dávila</surname><given-names>CR</given-names></name><name name-style="western"><surname>Magalhães</surname><given-names>C</given-names></name></person-group> (<year>2003</year>) <article-title>Revisão taxonômica de camarões de água doce (<tp:taxon-name><tp:taxon-name-part taxon-name-part-type="subphylum">Crustacea</tp:taxon-name-part></tp:taxon-name>: <tp:taxon-name><tp:taxon-name-part taxon-name-part-type="order">Decapoda</tp:taxon-name-part></tp:taxon-name>: <tp:taxon-name><tp:taxon-name-part taxon-name-part-type="family">Palaemonidae</tp:taxon-name-part></tp:taxon-name> e <tp:taxon-name><tp:taxon-name-part taxon-name-part-type="family">Sergestidae</tp:taxon-name-part></tp:taxon-name>) da Amazônia peruana.</article-title><source>Acta Amazonica</source><volume>33</volume>(<issue>4</issue>): <fpage>663</fpage>–<lpage>686</lpage>.</mixed-citation></ref><ref id="B44"><mixed-citation xmlns:xlink="http://www.w3.org/1999/xlink" xlink:type="simple"><person-group><name name-style="western"><surname>Magalhães</surname><given-names>C</given-names></name><name name-style="western"><surname>Pereira</surname><given-names>G</given-names></name></person-group> (<year>2007</year>) <article-title>Assessment of the decapod crustacean diversity in the Guayana Shield region aiming at conservation decisions.</article-title><source>Biota Neotropica</source><volume>7</volume>: <fpage>111</fpage>–<lpage>124</lpage>. doi: <ext-link ext-link-type="doi" xlink:href="10.1590/S1676-06032007000200013" xlink:type="simple">10.1590/S1676-06032007000200013</ext-link></mixed-citation></ref><ref id="B69"><mixed-citation xmlns:xlink="http://www.w3.org/1999/xlink" xlink:type="simple"><person-group><name name-style="western"><surname>Valencia</surname><given-names>DM</given-names></name><name name-style="western"><surname>Campos</surname><given-names>MR</given-names></name></person-group> (<year>2010</year>) <article-title>Freshwater shrimps of the Colombian tributaries of the Amazon and Orinoco rivers (<tp:taxon-name><tp:taxon-name-part taxon-name-part-type="family">Palaemonidae</tp:taxon-name-part></tp:taxon-name>, <tp:taxon-name><tp:taxon-name-part taxon-name-part-type="family">Euryrhynchidae</tp:taxon-name-part></tp:taxon-name>, <tp:taxon-name><tp:taxon-name-part taxon-name-part-type="family">Sergestidae</tp:taxon-name-part></tp:taxon-name>).</article-title><source>Caldasia</source><volume>32</volume>(<issue>1</issue>): <fpage>221</fpage>–<lpage>234</lpage>.</mixed-citation></ref><ref id="B55"><mixed-citation xmlns:xlink="http://www.w3.org/1999/xlink" xlink:type="simple"><person-group><name name-style="western"><surname>Pileggi</surname><given-names>LG</given-names></name><name name-style="western"><surname>Magalhães</surname><given-names>C</given-names></name><name name-style="western"><surname>Bond-Buckup</surname><given-names>G</given-names></name><name name-style="western"><surname>Mantelatto</surname><given-names>FL</given-names></name></person-group> (<year>2013</year>) <article-title>New records and extension of the known distribution of some freshwater shrimps in Brazil.</article-title><source>Revista Mexicana de Biodiversidad</source><volume>84</volume>: <fpage>563</fpage>–<lpage>574</lpage>. doi: <ext-link ext-link-type="doi" xlink:href="10.7550/rmb.30504" xlink:type="simple">10.7550/rmb.30504</ext-link></mixed-citation></ref><ref id="B43"><mixed-citation xmlns:xlink="http://www.w3.org/1999/xlink" xlink:type="simple"><person-group><name name-style="western"><surname>Magalhães</surname><given-names>C</given-names></name></person-group> (<year>2005</year>) <article-title>Macrocrustacean survey of selected localities in the Río Pastaza basin in Ecuador and Perú: diversity, habitat, zoogeographical aspects, and conservation implications.</article-title> In: <person-group><name name-style="western"><surname>Willink</surname><given-names>PW</given-names></name><name name-style="western"><surname>Chernoff</surname><given-names>B</given-names></name><name name-style="western"><surname>McCullough</surname><given-names>J</given-names></name></person-group> (<role>Eds</role>) <source>A Rapid Biological Assessment of the Aquatic Ecosystems of the Pastaza River Basin, Ecuador and Perú</source>. <publisher-name>RAP Bulletin of Biological Assessment</publisher-name>, <publisher-loc>Washington, D.C.</publisher-loc><volume>33</volume>: <fpage>67</fpage>–<lpage>74</lpage>.</mixed-citation></ref><ref id="B21"><mixed-citation xmlns:xlink="http://www.w3.org/1999/xlink" xlink:type="simple"><person-group><name name-style="western"><surname>Holthuis</surname><given-names>LB</given-names></name></person-group> (<year>1950c</year>) <article-title>The <tp:taxon-name><tp:taxon-name-part taxon-name-part-type="order">Decapoda</tp:taxon-name-part></tp:taxon-name> of the Siboga Expedition. Part X. The <tp:taxon-name><tp:taxon-name-part taxon-name-part-type="family">Palaemonidae</tp:taxon-name-part></tp:taxon-name> collected by the Siboga and Snellius Expeditions with remarks on other species. I. Subfamily <tp:taxon-name><tp:taxon-name-part taxon-name-part-type="subfamily">Palaemoninae</tp:taxon-name-part></tp:taxon-name>.</article-title><source>Siboga Expéditie</source><volume>39</volume>(<issue>A9</issue>): <fpage>1</fpage>–<lpage>268</lpage>.</mixed-citation></ref><ref id="B22"><mixed-citation xmlns:xlink="http://www.w3.org/1999/xlink" xlink:type="simple"><person-group><name name-style="western"><surname>Holthuis</surname><given-names>LB</given-names></name></person-group> (<year>1952</year>) <article-title>A general revision of the <tp:taxon-name><tp:taxon-name-part taxon-name-part-type="family">Palaemonidae</tp:taxon-name-part></tp:taxon-name> (<tp:taxon-name><tp:taxon-name-part taxon-name-part-type="subphylum">Crustacea</tp:taxon-name-part></tp:taxon-name>: <tp:taxon-name><tp:taxon-name-part taxon-name-part-type="order">Decapoda</tp:taxon-name-part></tp:taxon-name>: <tp:taxon-name><tp:taxon-name-part taxon-name-part-type="suborder">Natantia</tp:taxon-name-part></tp:taxon-name>) of the Americas, II: The subfamily <tp:taxon-name><tp:taxon-name-part taxon-name-part-type="subfamily">Palaemoninae</tp:taxon-name-part></tp:taxon-name>.</article-title><source>Allan Hancock Foundation Publications</source><volume>12</volume>: <fpage>1</fpage>–<lpage>396</lpage>.</mixed-citation></ref><ref id="B48"><mixed-citation xmlns:xlink="http://www.w3.org/1999/xlink" xlink:type="simple"><person-group><name name-style="western"><surname>Melo</surname><given-names>GAS</given-names></name></person-group> (<year>2003</year>) <article-title>Famílias <tp:taxon-name><tp:taxon-name-part taxon-name-part-type="family">Atyidae</tp:taxon-name-part></tp:taxon-name>, <tp:taxon-name><tp:taxon-name-part taxon-name-part-type="family">Palaemonidae</tp:taxon-name-part></tp:taxon-name> e <tp:taxon-name><tp:taxon-name-part taxon-name-part-type="family">Sergestidae</tp:taxon-name-part></tp:taxon-name>.</article-title> In: <person-group><name name-style="western"><surname>Melo</surname><given-names>GAS</given-names></name></person-group> (<role>Ed.</role>) <source>Manual de Identificação dos Crustáceos Decápodos de Água Doce Brasileiros</source>. <publisher-name>Editora Loyola</publisher-name>, <publisher-loc>São Paulo</publisher-loc>, <fpage>289</fpage>–<lpage>415</lpage>.</mixed-citation></ref><ref id="B30"><mixed-citation xmlns:xlink="http://www.w3.org/1999/xlink" xlink:type="simple"><person-group><name name-style="western"><surname>Kensley</surname><given-names>B</given-names></name><name name-style="western"><surname>Walker</surname><given-names>I</given-names></name></person-group> (<year>1982</year>) <article-title>Palaemonid shrimps from the Amazon basin, Brazil (<tp:taxon-name><tp:taxon-name-part taxon-name-part-type="subphylum">Crustacea</tp:taxon-name-part></tp:taxon-name>: <tp:taxon-name><tp:taxon-name-part taxon-name-part-type="order">Decapoda</tp:taxon-name-part></tp:taxon-name>: <tp:taxon-name><tp:taxon-name-part taxon-name-part-type="suborder">Natantia</tp:taxon-name-part></tp:taxon-name>).</article-title><source>Smithsonian Contributions to Zoology</source><volume>362</volume>: <fpage>1</fpage>–<lpage>28</lpage>.</mixed-citation></ref></ref-list></tp:taxon-treatment>
