# Supplementary material for: Molecular and morphological differentiation between two Miocene-divergent lineages of Amazonian shrimps, with the description of a new species (Decapoda, Palaemonidae, Palaemon)
Source: Zookeys. 2014 Nov 25;(457):79–108. doi: 10.3897/zookeys.457.6771 (PMC4283366; doi:10.3897/zookeys.457.6771)
Supplement: XML Treatment for Palaemon yuna [file zookeys.457.6771-treatment3.xml]

<!DOCTYPE tp:taxon-treatment
  PUBLIC "-//TaxonX//DTD Taxonomic Treatment Publishing DTD v0 20100105//EN" "tax-treatment-NSO.dtd">
<tp:taxon-treatment xmlns:tp="http://www.plazi.org/taxpub"><tp:treatment-meta><kwd-group><label>Taxon classification</label><kwd><named-content content-type="kingdom">Animalia</named-content></kwd><kwd><named-content content-type="order">Decapoda</named-content></kwd><kwd><named-content content-type="family">Palaemonidae</named-content></kwd></kwd-group><mixed-citation publication-type="journal"><person-group><name><surname>Carvalho</surname><given-names>Fabrício Lopes</given-names></name><name><surname>Magalhães</surname><given-names>Célio</given-names></name><name><surname>Mantelatto</surname><given-names>Fernando Luis</given-names></name></person-group><article-title>Molecular and morphological differentiation between two Miocene-divergent lineages of Amazonian shrimps, with the description of a new species (<tp:taxon-name><tp:taxon-name-part taxon-name-part-type="order">Decapoda</tp:taxon-name-part></tp:taxon-name>, <tp:taxon-name><tp:taxon-name-part taxon-name-part-type="family">Palaemonidae</tp:taxon-name-part></tp:taxon-name>, <italic><tp:taxon-name><tp:taxon-name-part taxon-name-part-type="genus">Palaemon</tp:taxon-name-part></tp:taxon-name></italic>)</article-title><source>Zookeys</source><day>25</day><month>11</month><year>2014</year><volume>2014</volume><issue>457</issue><fpage>79</fpage><lpage>108</lpage><pub-id pub-id-type="doi">10.3897/zookeys.457.6771</pub-id></mixed-citation></tp:treatment-meta><tp:nomenclature><tp:taxon-name>
                        <tp:taxon-name-part taxon-name-part-type="genus">Palaemon</tp:taxon-name-part>
                        <tp:taxon-name-part taxon-name-part-type="species">yuna</tp:taxon-name-part>
                        <object-id xmlns:xlink="http://www.w3.org/1999/xlink" content-type="zoobank" xlink:type="simple">http://zoobank.org/1541C001-E4DD-4812-9D60-277706CE391D</object-id>
                    </tp:taxon-name><tp:taxon-status xmlns:xlink="http://www.w3.org/1999/xlink" xlink:type="simple">sp. n.</tp:taxon-status><xref ref-type="fig" rid="F3">Figures 3</xref><xref ref-type="fig" rid="F5">, 5c</xref><xref ref-type="fig" rid="F6">, 6c</xref><xref ref-type="fig" rid="F7">, 7</xref><xref ref-type="fig" rid="F8">and 8</xref><tp:nomenclature-citation-list><tp:nomenclature-citation><tp:taxon-name><tp:taxon-name-part taxon-name-part-type="genus">Palaemonetes</tp:taxon-name-part> (<tp:taxon-name-part taxon-name-part-type="subgenus">Palaemonetes</tp:taxon-name-part>) <tp:taxon-name-part taxon-name-part-type="species">carteri</tp:taxon-name-part></tp:taxon-name><comment>–<xref ref-type="bibr" rid="B30">Kensley and Walker 1982</xref>: 11, figs 13–14 [part, at least spec. from Rio Negro and its basin]; <xref ref-type="bibr" rid="B48">Melo 2003</xref>: 382 [part, Amazonas].</comment></tp:nomenclature-citation><tp:nomenclature-citation><tp:taxon-name><tp:taxon-name-part taxon-name-part-type="genus">Palaemonetes</tp:taxon-name-part> <tp:taxon-name-part taxon-name-part-type="species">carteri</tp:taxon-name-part></tp:taxon-name><comment>–<xref ref-type="bibr" rid="B56">Ramos-Porto and Coelho 1990</xref>: 99 [Rio Negro, Cantagalo; igarapé afluente do Rio Mapiri, Santarém?];–<xref ref-type="bibr" rid="B55">Pileggi et al. 2013</xref>: 569 [? part, material from rio Tapajós basin, rio Xingu and rio Trombetas].</comment></tp:nomenclature-citation><tp:nomenclature-citation><tp:taxon-name><tp:taxon-name-part taxon-name-part-type="genus">Palaemonetes</tp:taxon-name-part> <tp:taxon-name-part taxon-name-part-type="species">ivonicus</tp:taxon-name-part></tp:taxon-name><comment>–<xref ref-type="bibr" rid="B56">Ramos-Porto and Coelho 1990</xref>: 99 [part, Rio Negro, Cantagalo].</comment></tp:nomenclature-citation></tp:nomenclature-citation-list></tp:nomenclature><tp:treatment-sec sec-type="Holotype"><title>Holotype.</title><p>Lago Tupé beach, lower Rio Negro tributary, Manaus, Amazonas, Brazil (<named-content xmlns:xlink="http://www.w3.org/1999/xlink" content-type="dwc:verbatimCoordinates" xlink:type="simple">003°02'42"S, 060°15'10"W</named-content>), ♂, col. FL Carvalho and EA Souza-Carvalho, 27 January 2012 (CCDB 4865).</p><!--PageBreak--></tp:treatment-sec><tp:treatment-sec sec-type="Paratypes"><title>Paratypes.</title><p>same data as holotype, 28♂ 8♀ 17♀ov (CCDB 4866); same data as holotype, 10♂ 3♀ 3♀ov (INPA 2016); same data as holotype, 1♂ 1♀ 1♀ov (OUMNH-ZC 2013-08-001).</p><!--PageBreak--></tp:treatment-sec><tp:treatment-sec sec-type="Other material"><title>Other material.</title><p><bold><italic>Brazil</italic>.</bold> <italic>Amazonas</italic>. Parque Nacional de Anavilhanas, lake near the rio Apuaí’s mouth, 1♂ 1♀, col. J Zuanon, 20 August 2005 (INPA 1432); Manaus, Rio Negro basin, Igarapé do Camarão, 20♀ov, col. O Odinetz-Collart et al., 28 February 1989 (CCDB 4726); Rio Negro basin, igarapé Alagadiço, 20♂, col. O Odinetz-Collart et al., 17 January 1989 (CCDB 4727); São Gabriel da Cachoeira, igarapé Barixia, right bank of the Rio Negro, 4♀, col. J Cunha et al., 14 December 2005 (MZUSP 16907); Santa Izabel do Rio Negro, 2♀, 24 October 1972 (MZUSP 13645); rio Uatumã, near the igarapé do Miriti’s mouth, 1♂ 3♀, col. C Magalhães, 12 July 1985 (INPA 173).</p></tp:treatment-sec><tp:treatment-sec sec-type="Diagnosis"><title>Diagnosis.</title><p>Mandibular palp absent. Rostrum slender, slightly curved upward at the distal half, overreaching the scaphocerite; dorsal margin with 6 to 10 teeth; ventral margin with 2 to 5 teeth, usually 3 or 4. Projection of the anterolateral margin of the first antennular segment reaching the dorsal distal margin of the second segment; anterolateral spine of the first antennular segment not overreaching the first third of the projection of the anterolateral margin. Appendix masculina up to 1.1 the length of the appendix interna, measured from their junction. Telson carrying 2 plumose setae between the inner distal stout setae; inner distal stout setae overreaching the distal tip of the telson.</p></tp:treatment-sec><tp:treatment-sec sec-type="Description"><title>Description.</title><p>Carapace glabrous. Sub-orbital lobe and pterygostomial angle rounded. Branchiostegal suture located approximately with a half of the distance between the antennal and branchiostegal tooth. Branchiostegal tooth almost as strong as the antennal, placed behind the anterior margin of the carapace.</p><p>Rostrum slender, slightly curved upward at the distal half, overreaching the scaphocerite (Fig. <xref ref-type="fig" rid="F7">7a</xref>); dorsal margin with 6 to 10 teeth, 5 to 8 of them placed in the proximal 2/3, 1 or 2 dorsal teeth located behind the orbit, 1 or 2 subapical teeth; ventral margin with 2 to 5 teeth, usually 3 or 4, all of them placed in the distal half. Single row of setae present on the proximal ventral portion up to the second tooth; double continuous and uniformly spaced row of setae on the distal half.</p><fig id="F7" position="float" orientation="portrait"><label>Figure 7.</label><caption><p><italic><tp:taxon-name><tp:taxon-name-part taxon-name-part-type="genus">Palaemon</tp:taxon-name-part> <tp:taxon-name-part taxon-name-part-type="species">yuna</tp:taxon-name-part></tp:taxon-name></italic> sp. n. Figure <bold>a</bold> holotype; figures <bold>b–n</bold> paratype (CCDB 4866, male, CL 5.5 mm). <bold>a</bold> anterior part of the carapace <bold>b</bold> right eye, dorsal view <bold>c</bold> left scaphocerite, ventral view <bold>d</bold> left mandible, ventral view <bold>e</bold> left maxillula, ventral view <bold>f</bold> left maxilla, ventral view <bold>g</bold> left second maxilliped, ventral view <bold>h</bold> left first maxilliped, ventral view <bold>i</bold> left first maxilliped, dorsal view <bold>j</bold> right third maxilliped, ventro-lateral view <bold>k</bold> right second pereiopod, ventro-lateral view <bold>l</bold> right first pereiopod, ventro-lateral view <bold>m</bold> right first chela, mesial view <bold>n</bold> right second chela, mesial view. Scale bar: <bold>a, c, k</bold> equal to 1 mm; others equal to 0.5 mm.</p></caption><graphic xmlns:xlink="http://www.w3.org/1999/xlink" xlink:href="zookeys-457-079-g007.jpg" position="float" orientation="portrait" xlink:type="simple" id="oo_34546.jpg"/></fig><p>Eye well developed with pigmented cornea (Fig. <xref ref-type="fig" rid="F7">7b</xref>); cornea slightly wider and smaller than the eyestalk; ocellus present on dorsal side.</p><p>Antennular peduncle not reaching the distal margin of the scaphocerite; first antenular segment with outer margin slightly convex and projection of the anterolateral margin rounded, reaching the dorsal distal margin of the second segment (Fig. <xref ref-type="fig" rid="F5">5c</xref>); anterolateral spine of the first antennular segment not overreaching the first third of the projection of the anterolateral margin; second segment as broad as and shorter than the third segment; inner ventromesial tooth present; upper antennular flagellum fused for about 1/5 of its length (4–6 segments fused, 14–16 free); free portion with two rows of two or three aesthetascs on each segment. Stylocerite short, not reaching the middle of the first antennular segment. Béc ocellaire with anterior margin concave, pronounced upwardly and bearing a pigmented spot dorsally.</p><p>Scaphocerite slender (Fig. <xref ref-type="fig" rid="F7">7c</xref>), laminar, 3.3 times as long as broad; outer margin slightly concave, terminating in a tooth, not overreaching the lamella; basal segment of antenna with strong lateral tooth. Flagellum of the antenna more than five times the length of the body.</p><!--PageBreak--><!--PageBreak--><p>Mandibular palp absent; incisor process with three teeth on both sides (Fig. <xref ref-type="fig" rid="F7">7d</xref>). Upper lacina of the maxillula just reaching the length of the inner lacina (Fig. <xref ref-type="fig" rid="F7">7e</xref>). First maxilliped with lobes of the epipod fused (Fig. <xref ref-type="fig" rid="F7">7h–i</xref>); anterior lobe elongated and almost triangular, with lateral border slightly convex; junction between the endites roundly curved. Epipod of the third maxilliped with anterior margin forming an angle of about 45° (Fig. <xref ref-type="fig" rid="F7">7j</xref>).</p><p>Thoracic sternal armature sexually similar. First thoracic sternite with an acute tooth and a conspicuous transverse ridge; second without tooth, bearing a triangular transverse ridge. Third to fifth without tooth and ridge incomplete.</p><p>First pereiopod slender (Fig. <xref ref-type="fig" rid="F7">7l</xref>), reaching the tip of scaphocerite with the fingers; ischium 1.8 times the length of basis; merus 1.7 times the length of ischium; carpus 1.3 times the length of merus; chela slightly less than 0.5 the length of carpus; fingers as long as palm (Fig. <xref ref-type="fig" rid="F7">7m</xref>).</p><p>Second pereiopod slender (Fig. <xref ref-type="fig" rid="F7">7k</xref>), overreaching the scaphocerite with about a half of the inflated distal part of the carpus; ischium about 4.5 times the length of basis; merus 0.8 the length of ischium; carpus 1.8 times the length of merus; chela about 0.6 times the length of carpus; fingers about 0.7 the length of palm (Fig. <xref ref-type="fig" rid="F7">7n</xref>).</p><p>Third pereiopod (Fig. <xref ref-type="fig" rid="F8">8a</xref>) slender, reaching the tip of the scaphocerite; ischium 1.8 times the length of basis; merus 1.9 times the length of ischium; carpus about 0.5 times the length of merus; propodus 1.6 times the length of carpus, ventral margin armed with 5–8 cuspidate setae; dactylus simple, about 0.3 times the length of the propodus.</p><fig id="F8" position="float" orientation="portrait"><label>Figure 8.</label><caption><p><italic><tp:taxon-name><tp:taxon-name-part taxon-name-part-type="genus">Palaemon</tp:taxon-name-part> <tp:taxon-name-part taxon-name-part-type="species">yuna</tp:taxon-name-part></tp:taxon-name></italic> sp. n. Figures <bold>i</bold> and <bold>m</bold> holotype; figures <bold>a–e, g, h, j–l</bold> paratype (CCDB 4866, male, CL 5.5 mm); figure <bold>f</bold> paratype (CCDB 4866, female, CL 5.5 mm). <bold>a</bold> left third pereiopod, lateral view <bold>b</bold> left fourth pereiopod, lateral view <bold>c</bold> distal portion of the left fifth pereiopod, lateral view <bold>d</bold> left fifth pereiopod, lateral view <bold>e</bold> left first pleopod, posterior view <bold>f</bold> left first pleopod, posterior view <bold>g</bold> left second pleopod, posterior view <bold>h</bold> left appendix masculina and appendix interna, posterior view <bold>i</bold> right posterior part of the abdomen, lateral view <bold>j</bold> pre-anal fig, ventral view <bold>k</bold> telson and uropods, dorsal view <bold>l</bold> distal part of the telson, dorsal view <bold>m</bold> left distal portion of the exopod of the uropod, dorsal view. Scale bar: <bold>a, b, d–g, i, k</bold> equal to 1 mm; <bold>c, j, m</bold> equal to 0.5 mm; <bold>h, l</bold> equal to 0.25 mm.</p></caption><graphic xmlns:xlink="http://www.w3.org/1999/xlink" xlink:href="zookeys-457-079-g008.jpg" position="float" orientation="portrait" xlink:type="simple" id="oo_34547.jpg"/></fig><p>Fourth pereiopod slender (Fig. <xref ref-type="fig" rid="F8">8b</xref>), overreaching the scaphocerite with all length of the dactylus; ischium 1.7 times the length of basis; merus 2.4 times the length of ischium; carpus about 0.5 length of merus; propodus 1.7 times the length of carpus, ventral margin armed with 7-13 cuspidate setae; dactylus simple, about 0.3 the length of propodus.</p><p>Fifth pereiopod slender (Fig. <xref ref-type="fig" rid="F8">8c–d</xref>), overreaching the scaphocerite with the end of the propodus; ischium 1.7 times the length of basis; merus 2.3 times the length of ischium; carpus about 0.6 length of merus; propodus 2.1 times the length of carpus; grooming brush comprises about 10 rows of setae on the distal third of the propodus; dactylus simple, about 0.2 the length of propodus.</p><p>First pleopod without appendix interna and sexually dimorphic in proportions; males with endopod 0.5 the length of exopod (Fig. <xref ref-type="fig" rid="F8">8e</xref>); females with endopod approximately 0.3 length of exopod (Fig. <xref ref-type="fig" rid="F8">8f</xref>). Second to fifth pleopods similar, with the endopod reaching about 0.8 the length of exopod and bearing an appendix interna (Fig. <xref ref-type="fig" rid="F8">8g</xref>). Appendix masculina up to 1.1 times the length of the appendix interna, measured from their junction (Fig. <xref ref-type="fig" rid="F8">8h</xref>).</p><p>Abdominal sternal armature sexually dimorphic; males with first and second sternites bearing median process; second more acute and bigger than the first process; females with median process less develop than males.</p><p>Abdominal pleura furnished with plumose setae on ventral margin; fifth pleuron elongated and disto-ventrally rounded (Fig. <xref ref-type="fig" rid="F8">8i</xref>), with dorsal posterior border concave; sixth segment 1.63 times the length of the fifth; posterolateral margin with small tooth and keel disto-ventrally. Anal fig unarmed (Fig. <xref ref-type="fig" rid="F8">8j</xref>).</p><!--PageBreak--><p>Telson as long as sixth pleonite; dorsal surface with two pairs of cuspidate setae (Fig. <xref ref-type="fig" rid="F8">8k</xref>); proximal dorsal tuft of setae reduced to one or two simple setae; marginal setae absent; posterior margin ending abruptly in a triangular tip, not overreaching the inner stout setae (Fig. <xref ref-type="fig" rid="F8">8l</xref>); 1 pair of plumose setae and 2 pairs of stout setae, inner pair of stout setae about 2.3 times the length of the outer pair.</p><p>Uropods overreaching the telson by 0.3 of the length of exopod; exopod 1.25 times the length of endopod; mobile distolateral setae of exopod weak, reaching about the middle of the fixed tooth (Fig. <xref ref-type="fig" rid="F8">8m</xref>).</p></tp:treatment-sec><tp:treatment-sec sec-type="Geographic distribution"><title>Geographic distribution.</title><p>Brazil (Amazonas, Pará?), Venezuela? (Apure).</p></tp:treatment-sec><tp:treatment-sec sec-type="Ecological features"><title>Ecological features.</title><p>Usually associated with riparian vegetation, leaf litter and similar microhabitats in lakes, streams and rivers of black or clear water river systems, in areas with low flow.</p></tp:treatment-sec><tp:treatment-sec sec-type="Etymology"><title>Etymology.</title><p>The specific epithet is derived from the Tupi, the general language of the Brazilian indigenous people: <italic>y</italic> = water, river + <italic>úna</italic> = black, alluding to the environment where the species was first found (Fig. <xref ref-type="fig" rid="F9">9</xref>).</p><fig id="F9" position="float" orientation="portrait"><label>Figure 9.</label><caption><p>Type locality of <italic><tp:taxon-name><tp:taxon-name-part taxon-name-part-type="genus">Palaemon</tp:taxon-name-part> <tp:taxon-name-part taxon-name-part-type="species">yuna</tp:taxon-name-part></tp:taxon-name></italic> sp. n. Lago Tupé beach, lower Rio Negro tributary, Manaus, Amazonas, Brazil (<named-content xmlns:xlink="http://www.w3.org/1999/xlink" content-type="dwc:verbatimCoordinates" xlink:type="simple">003°02'42"S, 060°15'10"W</named-content>).</p></caption><graphic xmlns:xlink="http://www.w3.org/1999/xlink" xlink:href="zookeys-457-079-g009.jpg" position="float" orientation="portrait" xlink:type="simple" id="oo_34548.jpg"/></fig></tp:treatment-sec><tp:treatment-sec><!--Section generated to contain objects referenced in tp:taxon-treatment.--><fig id="F3" position="float" orientation="portrait"><label>Figure 3.</label><caption><p><italic><tp:taxon-name><tp:taxon-name-part taxon-name-part-type="genus">Palaemon</tp:taxon-name-part> <tp:taxon-name-part taxon-name-part-type="species">yuna</tp:taxon-name-part></tp:taxon-name></italic> sp. n. Holotype, male, CCDB 4865, habitus, lateral view.</p></caption><graphic xmlns:xlink="http://www.w3.org/1999/xlink" xlink:href="zookeys-457-079-g003.jpg" position="float" orientation="portrait" xlink:type="simple" id="oo_34542.jpg"/></fig><fig id="F5" position="float" orientation="portrait"><label>Figure 5.</label><caption><p>Commonest shape of the antennular peduncle. <italic><tp:taxon-name><tp:taxon-name-part taxon-name-part-type="genus">Palaemon</tp:taxon-name-part> <tp:taxon-name-part taxon-name-part-type="species">carteri</tp:taxon-name-part></tp:taxon-name></italic> (<bold>a</bold> MPEG 787), <italic><tp:taxon-name><tp:taxon-name-part taxon-name-part-type="genus">Palaemon</tp:taxon-name-part> <tp:taxon-name-part taxon-name-part-type="species">ivonicus</tp:taxon-name-part></tp:taxon-name></italic> (<bold>b</bold> INPA 128) and <italic><tp:taxon-name><tp:taxon-name-part taxon-name-part-type="genus">Palaemon</tp:taxon-name-part> <tp:taxon-name-part taxon-name-part-type="species">yuna</tp:taxon-name-part></tp:taxon-name></italic> sp. n. (<bold>c</bold> CCDB 4866).</p></caption><graphic xmlns:xlink="http://www.w3.org/1999/xlink" xlink:href="zookeys-457-079-g005.jpg" position="float" orientation="portrait" xlink:type="simple" id="oo_34544.jpg"/></fig><fig id="F6" position="float" orientation="portrait"><label>Figure 6.</label><caption><p>Commonest shape of the rostrum. <italic><tp:taxon-name><tp:taxon-name-part taxon-name-part-type="genus">Palaemon</tp:taxon-name-part> <tp:taxon-name-part taxon-name-part-type="species">carteri</tp:taxon-name-part></tp:taxon-name></italic> (<bold>a</bold> MPEG 787), <italic><tp:taxon-name><tp:taxon-name-part taxon-name-part-type="genus">Palaemon</tp:taxon-name-part> <tp:taxon-name-part taxon-name-part-type="species">ivonicus</tp:taxon-name-part></tp:taxon-name></italic> (<bold>b</bold> INPA 128) and <italic><tp:taxon-name><tp:taxon-name-part taxon-name-part-type="genus">Palaemon</tp:taxon-name-part> <tp:taxon-name-part taxon-name-part-type="species">yuna</tp:taxon-name-part></tp:taxon-name></italic> sp. n. (<bold>c</bold> CCDB 4866).</p></caption><graphic xmlns:xlink="http://www.w3.org/1999/xlink" xlink:href="zookeys-457-079-g006.jpg" position="float" orientation="portrait" xlink:type="simple" id="oo_34545.jpg"/></fig></tp:treatment-sec><ref-list><ref id="B30"><mixed-citation xmlns:xlink="http://www.w3.org/1999/xlink" xlink:type="simple"><person-group><name name-style="western"><surname>Kensley</surname><given-names>B</given-names></name><name name-style="western"><surname>Walker</surname><given-names>I</given-names></name></person-group> (<year>1982</year>) <article-title>Palaemonid shrimps from the Amazon basin, Brazil (<tp:taxon-name><tp:taxon-name-part taxon-name-part-type="subphylum">Crustacea</tp:taxon-name-part></tp:taxon-name>: <tp:taxon-name><tp:taxon-name-part taxon-name-part-type="order">Decapoda</tp:taxon-name-part></tp:taxon-name>: <tp:taxon-name><tp:taxon-name-part taxon-name-part-type="suborder">Natantia</tp:taxon-name-part></tp:taxon-name>).</article-title><source>Smithsonian Contributions to Zoology</source><volume>362</volume>: <fpage>1</fpage>–<lpage>28</lpage>.</mixed-citation></ref><ref id="B48"><mixed-citation xmlns:xlink="http://www.w3.org/1999/xlink" xlink:type="simple"><person-group><name name-style="western"><surname>Melo</surname><given-names>GAS</given-names></name></person-group> (<year>2003</year>) <article-title>Famílias <tp:taxon-name><tp:taxon-name-part taxon-name-part-type="family">Atyidae</tp:taxon-name-part></tp:taxon-name>, <tp:taxon-name><tp:taxon-name-part taxon-name-part-type="family">Palaemonidae</tp:taxon-name-part></tp:taxon-name> e <tp:taxon-name><tp:taxon-name-part taxon-name-part-type="family">Sergestidae</tp:taxon-name-part></tp:taxon-name>.</article-title> In: <person-group><name name-style="western"><surname>Melo</surname><given-names>GAS</given-names></name></person-group> (<role>Ed.</role>) <source>Manual de Identificação dos Crustáceos Decápodos de Água Doce Brasileiros</source>. <publisher-name>Editora Loyola</publisher-name>, <publisher-loc>São Paulo</publisher-loc>, <fpage>289</fpage>–<lpage>415</lpage>.</mixed-citation></ref><ref id="B56"><mixed-citation xmlns:xlink="http://www.w3.org/1999/xlink" xlink:type="simple"><person-group><name name-style="western"><surname>Ramos-Porto</surname><given-names>M</given-names></name><name name-style="western"><surname>Coelho</surname><given-names>PA</given-names></name></person-group> (<year>1990</year>) <article-title>Sinopse dos crustáceos decápodos brasileiros (Família <tp:taxon-name><tp:taxon-name-part taxon-name-part-type="family">Palaemonidae</tp:taxon-name-part></tp:taxon-name>).</article-title><source>Anais da Sociedade Nordestina de Zoologia</source><volume>3</volume>: <fpage>93</fpage>–<lpage>111</lpage>.</mixed-citation></ref><ref id="B55"><mixed-citation xmlns:xlink="http://www.w3.org/1999/xlink" xlink:type="simple"><person-group><name name-style="western"><surname>Pileggi</surname><given-names>LG</given-names></name><name name-style="western"><surname>Magalhães</surname><given-names>C</given-names></name><name name-style="western"><surname>Bond-Buckup</surname><given-names>G</given-names></name><name name-style="western"><surname>Mantelatto</surname><given-names>FL</given-names></name></person-group> (<year>2013</year>) <article-title>New records and extension of the known distribution of some freshwater shrimps in Brazil.</article-title><source>Revista Mexicana de Biodiversidad</source><volume>84</volume>: <fpage>563</fpage>–<lpage>574</lpage>. doi: <ext-link ext-link-type="doi" xlink:href="10.7550/rmb.30504" xlink:type="simple">10.7550/rmb.30504</ext-link></mixed-citation></ref></ref-list></tp:taxon-treatment>
